# Supplementary material for: Characterization of Insecticide Response-Associated Transcripts in the Colorado Potato Beetle: Relevance of Selected Cytochrome P450s and Clothianidin
Source: Insects. 2022 May 26;13(6):505. doi: 10.3390/insects13060505 (PMC9225154; doi:10.3390/insects13060505)
Supplement: Supplementary file 1 [file insects-13-00505-s001.zip]

Archive with 1 entries (1 files):
- insects-1728190-supplementary.pdf
